# Supplementary material for: Analysis of Genetic Diversity of Fescue Populations from the Highlands of Bolivia Using EST-SSR Markers
Source: Genes (Basel). 2022 Dec 8;13(12):2311. doi: 10.3390/genes13122311 (PMC9777978; doi:10.3390/genes13122311)
Supplement: Supplementary file 1 [file genes-13-02311-s001.zip › Table S2.xlsx]

## Sheet: Sheet1
Table S2: Nei's standard genetic distance between the 43 fescue populations																							Table S2: Nei's standard genetic distance between the 43 fescue populations
	Popn1	Popn2	Popn3	Popn4	Popn5	Popn6	Popn7	Popn8	Popn9	Popn10	Popn11	Popn12	Popn13	Popn14	Popn15	Popn16	Popn17	Popn18	Popn19	Popn20	Popn21	Popn22	Popn23	Popn24	Popn25	Popn26	Popn27	Popn28	Popn29	Popn30	Popn31	Popn32	Popn33	Popn34	Popn35	Popn36	Popn37	Popn38	Popn39	Popn40	Popn41	Popn42	Popn43	Mean of means
Popn1
Popn2	0.0095
Popn3	0.0116	0.0101
Popn4	0.0571	0.0617	0.0643
Popn5	0.012	0.0144	0.0083	0.0582
Popn6	0.0106	0.0116	0.0111	0.0684	0.012
Popn7	0.0097	0.0062	0.0055	0.0695	0.0097	0.0083
Popn8	0.0039	0.0048	0.0072	0.06	0.0101	0.0079	0.0047
Popn9	0.0066	0.008	0.0104	0.0514	0.0125	0.0129	0.0074	0.0049
Popn10	0.0128	0.0137	0.0102	0.0657	0.0103	0.0135	0.0112	0.0107	0.0099
Popn11	0.0115	0.0083	0.0116	0.0679	0.0125	0.0125	0.0108	0.0089	0.0088	0.005
Popn12	0.0048	0.0083	0.0101	0.0504	0.0091	0.0109	0.0087	0.0035	0.0071	0.0119	0.0106
Popn13	0.0068	0.0084	0.0082	0.0549	0.0091	0.011	0.006	0.0043	0.0082	0.0109	0.0118	0.0045
Popn14	0.011	0.0156	0.0118	0.0485	0.0102	0.0159	0.0127	0.0086	0.0067	0.0136	0.0143	0.0068	0.0089
Popn15	0.0093	0.0119	0.0139	0.0428	0.0124	0.0153	0.0124	0.0075	0.0076	0.0134	0.0123	0.0033	0.0062	0.0051
Popn16	0.0198	0.136	0.0127	0.0736	0.0144	0.0169	0.007	0.013	0.0122	0.0172	0.0159	0.0173	0.0152	0.0212	0.0224
Popn17	0.0154	0.0169	0.0122	0.0442	0.0123	0.0215	0.0143	0.0108	0.0104	0.0157	0.0181	0.0075	0.0103	0.0067	0.006	0.0187
Popn18	0.0105	0.0092	0.01	0.0508	0.0114	0.0113	0.0104	0.0078	0.0091	0.0134	0.0114	0.0066	0.0074	0.0071	0.0047	0.0224	0.0112
Popn19	0.0105	0.0092	0.01	0.0508	0.0114	0.0113	0.0104	0.0078	0.0091	0.0134	0.0114	0.0066	0.0074	0.0071	0.0047	0.0224	0.0112	0
Popn20	0.013	0.0101	0.0068	0.0606	0.0076	0.0105	0.0064	0.0081	0.0098	0.0095	0.0112	0.0113	0.0104	0.0146	0.0144	0.0103	0.0144	0.0115	0.0115
Popn21	0.0072	0.0052	0.0041	0.0562	0.0094	0.008	0.0042	0.0022	0.006	0.0088	0.0088	0.0042	0.0035	0.0081	0.0065	0.0116	0.0076	0.0058	0.0058	0.007
Popn22	0.0159	0.0162	0.0159	0.0531	0.0184	0.0155	0.0167	0.0127	0.0152	0.0228	0.0248	0.015	0.0174	0.0142	0.0162	0.0303	0.0217	0.0113	0.0113	0.0189	0.0142
Popn23	0.015	0.0122	0.0146	0.0652	0.0118	0.0036	0.0092	0.0095	0.0129	0.0129	0.0119	0.0112	0.0106	0.016	0.0135	0.0181	0.0222	0.0114	0.0114	0.0103	0.0102	0.0179
Popn24	0.0079	0.008	0.0077	0.0639	0.0125	0.0087	0.0065	0.0031	0.007	0.0129	0.0134	0.0077	0.0094	0.0114	0.0115	0.0154	0.0144	0.0097	0.0097	0.0074	0.0052	0.0071	0.0107
Popn25	0.0065	0.0108	0.0122	0.0571	0.0133	0.0091	0.0107	0.0061	0.0096	0.0157	0.0159	0.0088	0.0107	0.0139	0.0138	0.0209	0.0195	0.0125	0.0125	0.011	0.0092	0.0089	0.0098	0.0049
Popn26	0.0141	0.0182	0.0201	0.0785	0.024	0.0114	0.014	0.0135	0.0179	0.0237	0.0247	0.0166	0.0173	0.0241	0.0196	0.0298	0.0303	0.0175	0.0175	0.0186	0.0162	0.0161	0.012	0.0105	0.012
Popn27	0.6879	0.6888	0.6631	0.7535	0.669	0.7132	0.6821	0.6769	0.673	0.6426	0.6683	0.6596	0.6514	0.6209	0.6438	0.6753	0.6245	0.6687	0.6687	0.689	0.6577	0.6865	0.7196	0.6808	0.71	0.7432
Popn28	0.5904	0.5958	0.5663	0.6728	0.563	0.5997	0.5858	0.5834	0.59	0.5353	0.5598	0.5631	0.5479	0.5366	0.5498	0.5853	0.5404	0.5661	0.5661	0.5855	0.5622	0.5998	0.602	0.5937	0.6125	0.6368	0.0341
Popn29	0.6772	0.6832	0.6522	0.7553	0.6521	0.6902	0.6718	0.6705	0.6716	0.6237	0.6535	0.6491	0.6325	0.6147	0.6311	0.6733	0.6242	0.6493	0.6493	0.6713	0.6466	0.6799	0.6909	0.6769	0.7039	0.7201	0.021	0.0155
Popn30	0.5553	0.5376	0.5234	0.6276	0.5433	0.5552	0.5368	0.538	0.5416	0.5073	0.5298	0.5441	0.5289	0.5218	0.5348	0.5268	0.5202	0.5354	0.5354	0.5291	0.5198	0.5367	0.5579	0.5349	0.562	0.5837	0.0683	0.0803	0.0592
Popn31	0.4806	0.4771	0.4546	0.5862	0.4687	0.4882	0.4659	0.4675	0.4734	0.4376	0.4579	0.4668	0.4543	0.4523	0.4614	0.456	0.4459	0.4679	0.4679	0.464	0.4503	0.4872	0.4925	0.4701	0.4981	0.5133	0.0571	0.0541	0.0469	0.0217
Popn32	0.564	0.5611	0.5324	0.6424	0.5454	0.5815	0.5524	0.5523	0.5522	0.5175	0.5392	0.5393	0.5308	0.5125	0.5269	0.5473	0.509	0.5415	0.5415	0.554	0.5314	0.5657	0.585	0.5567	0.5869	0.6088	0.0173	0.0286	0.0195	0.0407	0.0247
Popn33	0.5173	0.5154	0.4919	0.6174	0.5007	0.5338	0.504	0.5045	0.5096	0.4731	0.4916	0.494	0.4833	0.475	0.4864	0.4964	0.4687	0.5045	0.5045	0.5112	0.4844	0.5333	0.5381	0.5139	0.5437	0.5637	0.0596	0.0494	0.0561	0.085	0.0335	0.0311
Popn34	0.6556	0.6589	0.6327	0.743	0.6297	0.6631	0.6493	0.6505	0.6551	0.6041	0.6278	0.6323	0.6156	0.6012	0.6198	0.6485	0.6087	0.6329	0.6329	0.6477	0.6291	0.6687	0.662	0.6623	0.681	0.706	0.0215	0.0167	0.0108	0.0553	0.0418	0.0161	0.0489
Popn35	0.6304	0.6385	0.6051	0.6957	0.609	0.6498	0.6286	0.6228	0.6259	0.5819	0.6085	0.6045	0.592	0.576	0.5859	0.6251	0.5732	0.6058	0.6058	0.6239	0.6007	0.6335	0.6495	0.6293	0.654	0.6789	0.0203	0.0196	0.0119	0.0431	0.0327	0.0104	0.0469	0.0124
Popn36	0.7616	0.7526	0.7382	0.8628	0.7226	0.7544	0.7497	0.7574	0.7802	0.7069	0.7317	0.7393	0.7164	0.7261	0.7355	0.7546	0.7278	0.7397	0.7397	0.7371	0.7391	0.7711	0.7438	0.7667	0.7758	0.8054	0.0809	0.0677	0.0618	0.09	0.0945	0.076	0.1245	0.0412	0.0633
Popn37	0.7112	0.7026	0.687	0.8313	0.6688	0.6992	0.6962	0.7044	0.7307	0.6532	0.6766	0.6923	0.6694	0.688	0.6926	0.6959	0.6824	0.6964	0.6964	0.6792	0.688	0.7327	0.6868	0.7139	0.7297	0.7505	0.0999	0.0837	0.0745	0.0824	0.0847	0.086	0.1305	0.0556	0.072	0.0095
Popn38	0.732	0.7374	0.7204	0.8454	0.7076	0.7305	0.7315	0.7293	0.7629	0.697	0.7221	0.7108	0.6924	0.7097	0.7159	0.743	0.7098	0.7253	0.7253	0.7301	0.7177	0.747	0.7331	0.7408	0.7491	0.7709	0.0783	0.0618	0.0575	0.1	0.0901	0.0779	0.1166	0.0437	0.0616	0.0136	0.02
Popn39	0.6326	0.6356	0.6012	0.7167	0.6101	0.6481	0.6278	0.6249	0.6298	0.5733	0.6003	0.6112	0.5976	0.5791	0.5981	0.624	0.5814	0.6115	0.6115	0.6197	0.6038	0.6386	0.646	0.6297	0.6591	0.6841	0.0328	0.0298	0.0223	0.0522	0.0494	0.0262	0.0748	0.0221	0.0229	0.0653	0.0729	0.0688
Popn40	0.5176	0.5119	0.4858	0.5903	0.5069	0.5225	0.5023	0.5039	0.5065	0.4694	0.4936	0.5042	0.491	0.4834	0.495	0.4944	0.4781	0.5002	0.5002	0.4986	0.4832	0.5124	0.5267	0.5037	0.5315	0.5503	0.0588	0.0639	0.0499	0.0105	0.0101	0.0277	0.0565	0.0464	0.0345	0.0923	0.0865	0.0953	0.0457
Popn41	0.6137	0.6091	0.5873	0.6951	0.595	0.6272	0.6047	0.6037	0.6168	0.5697	0.5946	0.5942	0.5794	0.5769	0.5886	0.6021	0.5736	0.5991	0.5991	0.6004	0.5857	0.618	0.6267	0.6088	0.634	0.6583	0.0258	0.0307	0.0189	0.0268	0.027	0.0162	0.0598	0.0134	0.0139	0.0409	0.0446	0.0405	0.0186	0.0236
Popn42	0.6216	0.6079	0.5911	0.682	0.5988	0.6345	0.6117	0.6086	0.6196	0.5701	0.5965	0.598	0.5829	0.576	0.5864	0.6127	0.5748	0.5976	0.5976	0.6046	0.5891	0.6042	0.6341	0.609	0.6323	0.6611	0.0309	0.0257	0.0216	0.0305	0.0392	0.0222	0.0646	0.0211	0.0154	0.0481	0.0588	0.0528	0.024	0.0343	0.009
Popn43	0.5419	0.5337	0.5091	0.6188	0.5308	0.5424	0.5252	0.528	0.53	0.4928	0.517	0.5328	0.5161	0.5106	0.5245	0.5156	0.5107	0.5218	0.5218	0.5186	0.5096	0.531	0.5458	0.5247	0.5521	0.5693	0.0658	0.0754	0.0538	0.0077	0.019	0.0383	0.0878	0.0519	0.0404	0.0887	0.079	0.0904	0.0487	0.0079	0.0242	0.0371
Mean	0.257236	0.26542	0.252459	0.325707	0.255044	0.267624	0.258749	0.257666	0.262046	0.244427	0.254429	0.253502	0.247656	0.245949	0.250583	0.265151	0.24711	0.25482	0.25482	0.257956	0.249424	0.267759	0.268039	0.260844	0.27182	0.285573	0.431771	0.371627	0.420449	0.350385	0.306137	0.350551	0.338261	0.406873	0.390859	0.483729	0.455727	0.472534	0.39609	0.326583	0.380049	0.383329	0.342656	0.311382
